# Supplementary material for: Probiotics as Potential Tool to Mitigate Nucleotide Metabolism Alterations Induced by DiNP Dietary Exposure in Danio rerio
Source: Int J Mol Sci. 2024 Oct 17;25(20):11151. doi: 10.3390/ijms252011151 (PMC11508264; doi:10.3390/ijms252011151)
Supplement: Supplementary file 1 [file ijms-25-11151-s001.zip]

Archive with 1 entries (1 files):
- ijms-3233014-supplementary.pdf
